# Supplementary material for: Indole is an essential herbivore-induced volatile priming signal in maize
Source: Nat Commun. 2015 Feb 16;6:6273. doi: 10.1038/ncomms7273 (PMC4339915; doi:10.1038/ncomms7273)
Supplement: Supplementary Dataset 1 — Statistical tables for main figures. [file ncomms7273-s2.xlsx]

## Sheet: Sheet1
Statistical tables for the main figures of the manuscript.
Figure 2
Repeated Measure ANOVAs
Green leaf volatiles
Source of Variation	DF	SS	MS	F	P
Treatment	1	424.011	424.011	5.304	0.054
Individual(Treatment)	7	558.666	79.809
Time	5	15628.5	3125.69	34.37	<0.001
Treatment x Time	5	1484.39	296.878	3.264	0.016
Residual	34	3092.06	90.943
Total			52	22487.8	432.459
Monoterpenes
Source of Variation	DF	SS	MS	F	P
Treatment	1	257.908	257.908	3.169	0.117
Individual(Treatment)	7	569.686	81.384
Time	5	11122.3	2224.45	27.306	<0.001
Treatment x Time	5	741.468	148.294	1.82	0.135
Residual	34	2769.79	81.464
Total	52	14987.9	288.229
Homoterpenes
Source of Variation	DF	SS	MS	F	P
Treatment	1	4778.54	4778.54	28.123	0.001
Individual(Treatment)	7	1191.81	170.258
Time	5	18652.7	3730.54	26.278	<0.001
Treatment x Time	5	5458.14	1091.63	7.689	<0.001
Residual	34	4826.78	141.964
Total	52	37553.2	722.178
Sesquiterpenes
Source of Variation	DF	SS	MS	F	P
TMT	1	4869.39	4869.39	7.318	0.03
PLANT(TMT)	7	4649.55	664.221
TIME	5	297313	59462.5	77.936	<0.001
TMT x TIME	5	19213.4	3842.67	5.036	0.001
Residual	34	25940.9	762.969
Total	52	378891	7286.36
Figure 4
Repeated Measure ANOVAs
Line 7
Green leaf volatiles
Source of Variation	DF	SS	MS	F	P
TMT	2	315.929	157.965	34.348	<0.001
PLANT(TMT)	9	41.39	4.599
TIME	5	3706.66	741.331	157.911	<0.001
TMT x TIME	10	1307.75	130.775	27.856	<0.001
Residual	45	211.258	4.695
Total	71	5582.98	78.634
Monoterpenes
Source of Variation	DF	SS	MS	F	P
TMT	2	28.893	14.446	9.013	0.007
PLANT(TMT)	9	14.426	1.603
TIME	5	402.17	80.434	27.047	<0.001
TMT x TIME	10	48.068	4.807	1.616	0.133
Residual	45	133.823	2.974
Total	71	627.38	8.836
Homoterpenes
Source of Variation	DF	SS	MS	F	P
TMT	2	108.145	54.073	4.485	0.045
PLANT(TMT)	9	108.507	12.056
TIME	5	510.549	102.11	10.187	<0.001
TMT x TIME	10	129.326	12.933	1.29	0.265
Residual	45	451.07	10.024
Total	71	1307.6	18.417
Sesquiterpenes
Source of Variation	DF	SS	MS	F	P
TMT	2	4135.1	2067.55	8.253	0.009
PLANT(TMT)	9	2254.62	250.514
TIME	5	55646.2	11129.2	47.651	<0.001
TMT x TIME	10	6287.38	628.738	2.692	0.011
Residual	45	10510	233.556
Total	71	78833.3	1110.33
Line 16R
Green leaf volatiles
Source of Variation	DF	SS	MS	F	P
TMT	2	143.859	71.93	3.462	0.077
PLANT(TMT)	9	187.014	20.779
TIME	5	10881.2	2176.24	110.029	<0.001
TMT x TIME	10	1014.3	101.43	5.128	<0.001
Residual	45	890.051	19.779
Total	71	13116.4	184.739
Monoterpenes
Source of Variation	DF	SS	MS	F	P
TMT	2	71.796	35.898	6.339	0.019
PLANT(TMT)	9	50.97	5.663
TIME	5	828.864	165.773	50.775	<0.001
TMT x TIME	10	291.174	29.117	8.918	<0.001
Residual	45	146.918	3.265
Total	71	1389.72	19.574
Homoterpenes
Source of Variation	DF	SS	MS	F	P
TMT	2	32.973	16.487	1.709	0.235
PLANT(TMT)	9	86.834	9.648
TIME	5	591.976	118.395	22.442	<0.001
TMT x TIME	10	220.316	22.032	4.176	<0.001
Residual	45	237.406	5.276
Total	71	1169.51	16.472
Sesquiterpenes
Source of Variation	DF	SS	MS	F	P
TMT	2	110.705	55.352	0.0757	0.928
PLANT(TMT)	9	6582.1	731.345
TIME	5	41023.1	8204.61	23.66	<0.001
TMT x TIME	10	343.593	34.359	0.0991	1
Residual	45	15604.5	346.767
Total	71	63664	896.676
Line 22
Green leaf volatiles
Source of Variation	DF	SS	MS	F	P
TMT	2	532.5	266.25	1.284	0.323
PLANT(TMT)	9	1866.28	207.365
TIME	5	10650	2129.99	10.822	<0.001
TMT x TIME	10	2527.02	252.702	1.284	0.268
Residual	45	8857.15	196.825
Total	71	24432.9	344.125
Monoterpenes
Source of Variation	DF	SS	MS	F	P
TMT	2	209.652	104.826	1.078	0.38
PLANT(TMT)	9	875.182	97.242
TIME	5	4167.51	833.502	20.54	<0.001
TMT x TIME	10	346.503	34.65	0.854	0.581
Residual	45	1826.04	40.579
Total	71	7424.89	104.576
Homoterpenes
Source of Variation	DF	SS	MS	F	P
TMT	2	250.85	125.425	0.726	0.51
PLANT(TMT)	9	1555.78	172.864
TIME	5	2905.97	581.193	8.528	<0.001
TMT x TIME	10	631.748	63.175	0.927	0.518
Residual	45	3066.66	68.148
Total	71	8411	118.465
Sesquiterpenes
Source of Variation	DF	SS	MS	F	P
TMT	2	1612.17	806.086	10.38	0.005
PLANT(TMT)	9	698.927	77.659
TIME	5	46838.5	9367.71	121.217	<0.001
TMT x TIME	10	2141.55	214.155	2.771	0.009
Residual	45	3477.61	77.28
Total	71	54768.8	771.392
Line 32R
Green leaf volatiles
Source of Variation	DF	SS	MS	F	P
TMT	2	532.5	266.25	1.284	0.323
PLANT(TMT)	9	1866.28	207.365
TIME	5	10650	2129.99	10.822	<0.001
TMT x TIME	10	2527.02	252.702	1.284	0.268
Residual	45	8857.15	196.825
Total	71	24432.9	344.125
Monoterpenes
Source of Variation	DF	SS	MS	F	P
TMT	2	209.652	104.826	1.078	0.38
PLANT(TMT)	9	875.182	97.242
TIME	5	4167.51	833.502	20.54	<0.001
TMT x TIME	10	346.503	34.65	0.854	0.581
Residual	45	1826.04	40.579
Total	71	7424.89	104.576
Homoterpenes
Source of Variation	DF	SS	MS	F	P
TMT	2	250.85	125.425	0.726	0.51
PLANT(TMT)	9	1555.78	172.864
TIME	5	2905.97	581.193	8.528	<0.001
TMT x TIME	10	631.748	63.175	0.927	0.518
Residual	45	3066.66	68.148
Total	71	8411	118.465
Sesquiterpenes
Source of Variation	DF	SS	MS	F	P
TMT	2	1612.17	806.086	10.38	0.005
PLANT(TMT)	9	698.927	77.659
TIME	5	46838.5	9367.71	121.217	<0.001
TMT x TIME	10	2141.55	214.155	2.771	0.009
Residual	45	3477.61	77.28
Total	71	54768.8	771.392
Figure 5
Line 22
Repeated Measure ANOVAs
Green leaf volatiles
Source of Variation	DF	SS	MS	F	P
TMT	1	404.702	404.702	26.202	0.002
PLANT(TMT)	6	92.672	15.445
TIME	5	19637.1	3927.42	304.686	<0.001
TMT x TIME	5	1170.22	234.045	18.157	<0.001
Residual	30	386.702	12.89
Total	47	21691.4	461.519
Monoterpenes
Source of Variation	DF	SS	MS	F	P
TMT	1	1125.42	1125.42	19.767	0.004
PLANT(TMT)	6	341.613	56.936
TIME	5	3883.77	776.755	25.459	<0.001
TMT x TIME	5	2119.99	423.999	13.897	<0.001
Residual	30	915.313	30.51
Total	47	8386.12	178.428
Homoterpenes
Source of Variation	DF	SS	MS	F	P
TMT	1	117.444	117.444	1.252	0.306
PLANT(TMT)	6	562.776	93.796
TIME	5	4898.73	979.746	45.743	<0.001
TMT x TIME	5	148.118	29.624	1.383	0.259
Residual	30	642.549	21.418
Total	47	6369.61	135.524
Sesquiterpenes
Source of Variation	DF	SS	MS	F	P
TMT	1	793.188	793.188	1.78	0.231
PLANT(TMT)	6	2673.18	445.53
TIME	5	58769.6	11753.9	57.748	<0.001
TMT x TIME	5	3109.07	621.813	3.055	0.024
Residual	30	6106.15	203.538
Total	47	71451.2	1520.24
Line 32
Repeated Measure ANOVAs
Green leaf volatiles
Source of Variation	DF	SS	MS	F	P
TMT	1	679.413	679.413	9.372	0.018
PLANT(TMT)	7	507.461	72.494
TIME	5	27019.5	5403.9	94.324	<0.001
TMT x TIME	5	4499.77	899.955	15.709	<0.001
Residual	35	2005.18	57.291
Total	53	32650.4	616.045
Monoterpenes
Source of Variation	DF	SS	MS	F	P
TMT	1	1431.38	1431.38	6.565	0.037
PLANT(TMT)	7	1526.3	218.043
TIME	5	11814.7	2362.94	22.874	<0.001
TMT x TIME	5	3525.15	705.03	6.825	<0.001
Residual	35	3615.56	103.302
Total	53	20821	392.849
Homoterpenes
Source of Variation	DF	SS	MS	F	P
TMT	1	26359.6	26359.6	55.134	<0.001
PLANT(TMT)	7	3346.68	478.097
TIME	5	77865.3	15573.1	127.946	<0.001
TMT x TIME	5	52684.6	10536.9	86.57	<0.001
Residual	35	4260.04	121.716
Total	53	152048	2868.83
Sesquiterpenes
Source of Variation	DF	SS	MS	F	P
TMT	1	340.027	340.027	0.599	0.464
PLANT(TMT)	7	3971.45	567.35
TIME	5	51062.6	10212.5	35.106	<0.001
TMT x TIME	5	1985.83	397.166	1.365	0.261
Residual	35	10181.8	290.908
Total	53	66981	1263.79
Figure 6
Line 22
Repeated Measure ANOVAs
Green leaf volatiles
Source of Variation	DF	SS	MS	F	P
TMT	1	623.819	623.819	7.813	0.023
PLANT(TMT)	8	638.762	79.845
TIME	5	13814.8	2762.95	33.588	<0.001
TMT x TIME	5	2445.63	489.127	5.946	<0.001
Residual	40	3290.43	82.261
Total	59	20813.4	352.77
Monoterpenes
Source of Variation	DF	SS	MS	F	P
TMT	1	998.703	998.703	2.687	0.14
PLANT(TMT)	8	2973.42	371.677
TIME	5	11315	2263	5.901	<0.001
TMT x TIME	5	3495.4	699.081	1.823	0.13
Residual	40	15340.8	383.519
Total	59	34123.3	578.361
Homoterpenes
Source of Variation	DF	SS	MS	F	P
TMT	1	420.678	420.678	1.635	0.237
PLANT(TMT)	8	2058.24	257.28
TIME	5	6706.52	1341.3	11.296	<0.001
TMT x TIME	5	278.092	55.618	0.468	0.797
Residual	40	4749.85	118.746
Total	59	14213.4	240.905
Sesquiterpenes
Source of Variation	DF	SS	MS	F	P
TMT	1	32937.4	32937.4	9.411	0.015
PLANT(TMT)	8	27999.6	3499.95
TIME	5	276436	55287.2	11.298	<0.001
TMT x TIME	5	46397.9	9279.58	1.896	0.117
Residual	40	195739	4893.47
Total	59	579510	9822.19
Line 32
Repeated Measure ANOVAs
Green leaf volatiles
Source of Variation	DF	SS	MS	F	P
TMT	1	901.681	901.681	5.744	0.043
PLANT(TMT)	8	1255.69	156.961
TIME	5	9641.53	1928.31	11.784	<0.001
TMT x TIME	5	5852.65	1170.53	7.153	<0.001
Residual	39	6381.71	163.633
Total	58	25948.4	447.387
Monoterpenes
Source of Variation	DF	SS	MS	F	P
TMT	1	679.514	679.514	2.742	0.136
PLANT(TMT)	8	1984.59	248.073
TIME	5	7428.32	1485.66	8.216	<0.001
TMT x TIME	5	1012.75	202.549	1.12	0.366
Residual	39	7052.35	180.83
Total	58	18517	319.259
Homoterpenes
Source of Variation	DF	SS	MS	F	P
TMT	1	1288.69	1288.69	7.89	0.023
PLANT(TMT)	8	1308.31	163.539
TIME	5	10520.6	2104.12	19.366	<0.001
TMT x TIME	5	928.822	185.764	1.71	0.155
Residual	39	4237.35	108.65
Total	58	18431.1	317.778
Sesquiterpenes
Source of Variation	DF	SS	MS	F	P
TMT	1	66406.3	66406.3	8.298	0.02
PLANT(TMT)	8	64141.6	8017.7
TIME	5	510814	102163	26.036	<0.001
TMT x TIME	5	94196.3	18839.3	4.801	0.002
Residual	39	153035	3923.98
Total	58	902548	15561.2
Figure 7
Background A
Two-Way ANOVAs
ABA
Source of Variation	DF	SS	MS	F	P
TMT	1	56.351	56.351	6.132	0.022
TIME	3	392.559	130.853	14.238	<0.001
TMT x TIME	3	51.378	17.126	1.864	0.168
Residual	20	183.806	9.19
Total	27	701.907	25.997
JA
Source of Variation	DF	SS	MS	F	P
TMT	1	250.552	250.552	27.917	<0.001
TIME	3	8129.33	2709.78	301.924	<0.001
TMT x TIME	3	259.279	86.426	9.63	<0.001
Residual	20	179.501	8.975
Total	27	8900.57	329.651
JA-Ile
Source of Variation	DF	SS	MS	F	P
TMT	1	1115.5	1115.5	7.129	0.015
TIME	3	17129.4	5709.8	36.489	<0.001
TMT x TIME	3	3335.51	1111.84	7.105	0.002
Residual	20	3129.58	156.479
Total	27	25063.6	928.281
Background B
Two-Way ANOVAs
ABA
Source of Variation	DF	SS	MS	F	P
TMT	1	110.186	110.186	24.661	<0.001
TIME	3	395.404	131.801	29.499	<0.001
TMT x TIME	3	37.588	12.529	2.804	0.066
Residual	20	89.361	4.468
Total	27	649.715	24.064
JA
Source of Variation	DF	SS	MS	F	P
TMT	1	103.584	103.584	4.059	0.058
TIME	3	5268.61	1756.2	68.823	<0.001
TMT x TIME	3	364.84	121.613	4.766	0.012
Residual	20	510.353	25.518
Total	27	6289.94	232.961
JA-Ile
Source of Variation	DF	SS	MS	F	P
TMT	1	553.738	553.738	25.525	<0.001
TIME	3	8684.85	2894.95	133.446	<0.001
TMT x TIME	3	807.163	269.054	12.402	<0.001
Residual	20	433.877	21.694
Total	27	10593.8	392.365
Delprim (Synthetic Indole)
Two-Way ANOVAs
ABA
Source of Variation	DF	SS	MS	F	P
TMT	1	242.809	242.809	128.723	<0.001
TIME	3	78.253	26.084	13.828	<0.001
TMT x TIME	3	37.896	12.632	6.697	0.002
Residual	21	39.612	1.886
Total	28	451.139	16.112
JA
Source of Variation	DF	SS	MS	F	P
TMT	1	33.425	33.425	0.244	0.627
TIME	3	11962.5	3987.51	29.051	<0.001
TMT x TIME	3	185.896	61.965	0.451	0.719
Residual	21	2882.46	137.26
Total	28	15464.4	552.299
JA-Ile
Source of Variation	DF	SS	MS	F	P
TMT	1	1124.97	1124.97	7.551	0.012
TIME	3	17190.5	5730.18	38.46	<0.001
TMT x TIME	3	3329.22	1109.74	7.448	0.001
Residual	21	3128.84	148.992
Total	28	25373.2	906.184
