# Supplementary material for: Indole is an essential herbivore-induced volatile priming signal in maize
Source: Nat Commun. 2015 Feb 16;6:6273. doi: 10.1038/ncomms7273 (PMC4339915; doi:10.1038/ncomms7273)
Supplement: Supplementary Dataset 2 — Statistical tables for supplementary figures. [file ncomms7273-s3.xlsx]

## Sheet: Sheet1
Statistical tables for the supplementary figures of the manuscript.
Figure S2
(Z)-3-hexenal
Source of Variation	DF	SS	MS	F	P
TMT	1	118.262	118.262	4.798	0.064
PLANT(TMT)	7	172.13	24.59
TIME	5	2537	507.4	17.2	<0.001
TMT x TIME	5	482.975	96.595	3.274	0.016
Residual	34	1003.03	29.501
Total	52	4609.51	88.644
(Z)-3-hexen-1-ol
Source of Variation	DF	SS	MS	F	P
TMT	1	115.961	115.961	14.192	0.007
PLANT(TMT)	7	57.164	8.166
TIME	5	1204.79	240.959	28.253	<0.001
TMT x TIME	5	545.538	109.108	12.793	<0.001
Residual	34	289.97	8.529
Total	52	2424.09	46.617
(Z)-3 hexenyl acetate
Source of Variation	DF	SS	MS	F	P
TMT	1	1.106	1.106	0.11	0.75
PLANT(TMT)	7	70.686	10.098
TIME	5	1598.17	319.635	31.955	<0.001
TMT x TIME	5	59.731	11.946	1.194	0.333
Residual	34	340.094	10.003
Total			52	2023.28	38.909
Linalool
Source of Variation	DF	SS	MS	F	P
TMT	1	257.908	257.908	3.169	0.117
PLANT(TMT)	7	569.686	81.384
TIME	5	11122.3	2224.45	27.306	<0.001
TMT x TIME	5	741.468	148.294	1.82	0.135
Residual	34	2769.79	81.464
Total	52	14987.9	288.229
DMNT
Source of Variation	DF	SS	MS	F	P
TMT	1	4778.54	4778.54	28.123	0.001
PLANT(TMT)	7	1191.81	170.258
TIME	5	18652.7	3730.54	26.278	<0.001
TMT x TIME	5	5458.14	1091.63	7.689	<0.001
Residual	34	4826.78	141.964
Total	52	37553.2	722.178
Tridecatetraene
Source of Variation	DF	SS	MS	F	P
TMT	1	0.0326	0.0326	0.699	0.43
PLANT(TMT)	7	0.327	0.0466
TIME	5	0.694	0.139	2.889	0.028
TMT x TIME	5	0.143	0.0286	0.595	0.704
Residual	34	1.633	0.048
Total	52	3.065	0.0589
(E)-b-caryophyllene
Source of Variation	DF	SS	MS	F	P
TMT	1	1000.17	1000.17	25.863	0.001
PLANT(TMT)	7	272.333	38.905
TIME	5	5240.56	1048.11	52.766	<0.001
TMT x TIME	5	3187.53	637.506	32.095	<0.001
Residual	34	675.352	19.863
Total	52	9606.58	184.742
(E)-a-bergamotene
Source of Variation	DF	SS	MS	F	P
TMT	1	27.501	27.501	0.22	0.653
PLANT(TMT)	7	875.476	125.068
TIME	5	56939.6	11387.9	94.829	<0.001
TMT x TIME	5	944.9	188.98	1.574	0.194
Residual	34	4083.01	120.088
Total	52	63192.2	1215.23
(E)-b-farnesene
Source of Variation	DF	SS	MS	F	P
TMT	1	16409.6	16409.6	35.42	<0.001
PLANT(TMT)	7	3260.02	465.717
TIME	5	65746.7	13149.3	49.333	<0.001
TMT x TIME	5	40152.5	8030.49	30.128	<0.001
Residual	34	9062.42	266.542
Total	52	147934	2844.88
Figure S5
LINE 22
(Z)-3-hexenal
Source of Variation	DF	SS	MS	F	P
TMT	2	317.122	158.561	0.787	0.484
PLANT(TMT)	9	1812.28	201.364
TIME	5	7629.18	1525.84	8.445	<0.001
TMT x TIME	10	2068.42	206.842	1.145	0.352
Residual	45	8130.49	180.678
Total	71	19957.5	281.091
(Z)-3-hexen-1-ol
Source of Variation	DF	SS	MS	F	P
TMT	2	155.664	77.832	0.979	0.412
PLANT(TMT)	9	715.578	79.509
TIME	5	2611.45	522.291	7.56	<0.001
TMT x TIME	10	696.513	69.651	1.008	0.451
Residual	45	3108.74	69.083
Total	71	7287.95	102.647
(Z)-3 hexenyl acetate
Source of Variation	DF	SS	MS	F	P
TMT	2	1.016	0.508	0.115	0.892
PLANT(TMT)	9	39.64	4.404
TIME	5	86.198	17.24	5.959	<0.001
TMT x TIME	10	1.709	0.171	0.0591	1
Residual	45	130.189	2.893
Total	71	258.753	3.644
Linalool
Source of Variation	DF	SS	MS	F	P
TMT	2	7.093	3.546	0.058	0.944
PLANT(TMT)	9	550.722	61.191
TIME	5	1573.15	314.63	5.577	<0.001
TMT x TIME	10	48.321	4.832	0.0857	1
Residual	45	2538.72	56.416
Total	71	4718.01	66.451
DMNT
Source of Variation	DF	SS	MS	F	P
TMT	2	97.882	48.941	0.128	0.881
PLANT(TMT)	9	3441.2	382.356
TIME	5	4639.95	927.99	3.202	0.015
TMT x TIME	10	378.273	37.827	0.131	0.999
Residual	45	13043.5	289.855
Total	71	21600.8	304.236
Tridecatetraene
Source of Variation	DF	SS	MS	F	P
TMT	2	0.0766	0.0383	0.0721	0.931
PLANT(TMT)	9	4.779	0.531
TIME	5	23.674	4.735	11.441	<0.001
TMT x TIME	10	2.306	0.231	0.557	0.839
Residual	45	18.623	0.414
Total	71	49.459	0.697
(E)-b-caryophyllene
Source of Variation	DF	SS	MS	F	P
TMT	2	9.087	4.544	0.704	0.52
PLANT(TMT)	9	58.053	6.45
TIME	5	18.123	3.625	1.248	0.303
TMT x TIME	10	17.869	1.787	0.615	0.793
Residual	45	130.729	2.905
Total	71	233.861	3.294
(E)-a-bergamotene
Source of Variation	DF	SS	MS	F	P
TMT	2	43.903	21.951	0.502	0.621
PLANT(TMT)	9	393.34	43.704
TIME	5	1089.46	217.892	6.589	<0.001
TMT x TIME	10	138.462	13.846	0.419	0.93
Residual	45	1488.08	33.069
Total	71	3153.25	44.412
(E)-b-farnesene
Source of Variation	DF	SS	MS	F	P
TMT	2	960.105	480.052	2.434	0.143
PLANT(TMT)	9	1775.04	197.227
TIME	5	41394.7	8278.93	51.437	<0.001
TMT x TIME	10	1737.96	173.796	1.08	0.397
Residual	45	7242.93	160.954
Total			71	53110.7	748.038
Figure S5
LINE 7
(Z)-3-hexenal
Source of Variation	DF	SS	MS	F	P
TMT	2	43.037	21.519	7.343	0.013
PLANT(TMT)	9	26.375	2.931
TIME	5	1304.06	260.812	77.447	<0.001
TMT x TIME	10	217.586	21.759	6.461	<0.001
Residual	45	151.543	3.368
Total	71	1742.6	24.544
(Z)-3-hexen-1-ol
Source of Variation	DF	SS	MS	F	P
TMT	2	86.764	43.382	43.907	<0.001
PLANT(TMT)	9	8.892	0.988
TIME	5	537.448	107.49	122.009	<0.001
TMT x TIME	10	439.893	43.989	49.931	<0.001
Residual	45	39.645	0.881
Total	71	1112.64	15.671
(Z)-3 hexenyl acetate
Source of Variation	DF	SS	MS	F	P
TMT	2	0.928	0.464	5.083	0.033
PLANT(TMT)	9	0.821	0.0912
TIME	5	27.009	5.402	59.204	<0.001
TMT x TIME	10	4.638	0.464	5.083	<0.001
Residual	45	4.106	0.0912
Total	71	37.502	0.528
Linalool
Source of Variation	DF	SS	MS	F	P
TMT	2	33.101	16.55	13.081	0.002
PLANT(TMT)	9	11.387	1.265
TIME	5	421.243	84.249	29.587	<0.001
TMT x TIME	10	42.891	4.289	1.506	0.169
Residual	45	128.136	2.847
Total	71	636.757	8.968
DMNT
Source of Variation	DF	SS	MS	F	P
TMT	2	116.382	58.191	4.987	0.035
PLANT(TMT)	9	105.008	11.668
TIME	5	540.749	108.15	10.901	<0.001
TMT x TIME	10	120.173	12.017	1.211	0.31
Residual	45	446.444	9.921
Total	71	1328.76	18.715
Tridecatetraene
Source of Variation	DF	SS	MS	F	P
TMT	2	1.128	0.564	3.922	0.06
PLANT(TMT)	9	1.295	0.144
TIME	5	14.036	2.807	30.547	<0.001
TMT x TIME	10	7.725	0.773	8.406	<0.001
Residual	45	4.135	0.0919
Total	71	28.319	0.399
(E)-b-caryophyllene
Source of Variation	DF	SS	MS	F	P
TMT	2	23.316	11.658	0.858	0.456
PLANT(TMT)	9	122.248	13.583
TIME	5	140.175	28.035	2.766	0.029
TMT x TIME	10	33.331	3.333	0.329	0.969
Residual	45	456.136	10.136
Total	71	775.206	10.918
(E)-a-bergamotene
Source of Variation	DF	SS	MS	F	P
TMT	2	49.996	24.998	0.886	0.446
PLANT(TMT)	9	254.005	28.223
TIME	5	747.15	149.43	7.043	<0.001
TMT x TIME	10	256.617	25.662	1.209	0.311
Residual	45	954.789	21.218
Total	71	2262.56	31.867
(E)-b-farnesene
Source of Variation	DF	SS	MS	F	P
TMT	2	1614.19	807.097	4.122	0.054
PLANT(TMT)	9	1762.11	195.79
TIME	5	48061.2	9612.25	57.886	<0.001
TMT x TIME	10	4113.98	411.398	2.477	0.019
Residual	45	7472.44	166.054
Total	71	63024	887.662
Figure S6
LINE 32
(Z)-3-hexenal
Source of Variation	DF	SS	MS	F	P
TMT	2	113.163	56.582	1.34	0.309
PLANT(TMT)	9	379.995	42.222
TIME	5	2389.02	477.804	10.681	<0.001
TMT x TIME	10	573.188	57.319	1.281	0.27
Residual	45	2013.11	44.736
Total	71	5468.47	77.021
(Z)-3-hexen-1-ol
Source of Variation	DF	SS	MS	F	P
TMT	2	95.486	47.743	1.017	0.4
PLANT(TMT)	9	422.548	46.95
TIME	5	2114.86	422.972	9.054	<0.001
TMT x TIME	10	495.376	49.538	1.06	0.412
Residual	45	2102.34	46.719
Total	71	5230.62	73.671
(Z)-3 hexenyl acetate
Source of Variation	DF	SS	MS	F	P
TMT	2	8.015	4.008	1.868	0.21
PLANT(TMT)	9	19.312	2.146
TIME	5	74.411	14.882	10.367	<0.001
TMT x TIME	10	21.431	2.143	1.493	0.174
Residual	45	64.6	1.436
Total	71	187.769	2.645
Linalool
Source of Variation	DF	SS	MS	F	P
TMT	2	209.652	104.826	1.078	0.38
PLANT(TMT)	9	875.182	97.242
TIME	5	4167.51	833.502	20.54	<0.001
TMT x TIME	10	346.503	34.65	0.854	0.581
Residual	45	1826.04	40.579
Total	71	7424.89	104.576
DMNT
Source of Variation	DF	SS	MS	F	P
TMT	2	250.85	125.425	0.726	0.51
PLANT(TMT)	9	1555.78	172.864
TIME	5	2905.97	581.193	8.528	<0.001
TMT x TIME	10	631.748	63.175	0.927	0.518
Residual	45	3066.66	68.148
Total	71	8411	118.465
Tridecatetraene
Source of Variation	DF	SS	MS	F	P
TMT	2	6.394	3.197	2.155	0.172
PLANT(TMT)	9	13.35	1.483
TIME	5	75.626	15.125	14.899	<0.001
TMT x TIME	10	9.937	0.994	0.979	0.475
Residual	45	45.685	1.015
Total	71	150.992	2.127
(E)-b-caryophyllene
Source of Variation	DF	SS	MS	F	P
TMT	2	1.063	0.532	0.132	0.878
PLANT(TMT)	9	36.251	4.028
TIME	5	44.658	8.932	2.526	0.042
TMT x TIME	10	4.381	0.438	0.124	0.999
Residual	45	159.117	3.536
Total	71	245.47	3.457
(E)-a-bergamotene
Source of Variation	DF	SS	MS	F	P
TMT	2	175.612	87.806	0.61	0.564
PLANT(TMT)	9	1295.17	143.908
TIME	5	1521.22	304.244	5.568	<0.001
TMT x TIME	10	433.42	43.342	0.793	0.635
Residual	45	2459	54.645
Total	71	5884.43	82.879
(E)-b-farnesene
Source of Variation	DF	SS	MS	F	P
TMT	2	2187.79	1093.9	3.653	0.069
PLANT(TMT)	9	2694.89	299.433
TIME	5	28644.3	5728.86	58.658	<0.001
TMT x TIME	10	3408.3	340.83	3.49	0.002
Residual	45	4394.95	97.666
Total	71	41330.3	582.116
Figure S6
LINE 16R
(Z)-3-hexenal
Source of Variation	DF	SS	MS	F	P
TMT	2	78.619	39.31	5.538	0.027
PLANT(TMT)	9	63.885	7.098
TIME	5	2187.6	437.52	68.879	<0.001
TMT x TIME	10	512.28	51.228	8.065	<0.001
Residual	45	285.84	6.352
Total	71	3128.23	44.06
(Z)-3-hexen-1-ol
Source of Variation	DF	SS	MS	F	P
TMT	2	16.151	8.076	0.564	0.588
PLANT(TMT)	9	128.847	14.316
TIME	5	2849.7	569.939	44.502	<0.001
TMT x TIME	10	125.323	12.532	0.979	0.475
Residual	45	576.316	12.807
Total	71	3696.33	52.061
(Z)-3 hexenyl acetate
Source of Variation	DF	SS	MS	F	P
TMT	2	0.994	0.497	11.437	0.003
PLANT(TMT)	9	0.391	0.0435
TIME	5	19.738	3.948	29.177	<0.001
TMT x TIME	10	3.31	0.331	2.446	0.02
Residual	45	6.089	0.135
Total	71	30.523	0.43
Linalool
Source of Variation	DF	SS	MS	F	P
TMT	2	71.796	35.898	6.339	0.019
PLANT(TMT)	9	50.97	5.663
TIME	5	828.864	165.773	50.775	<0.001
TMT x TIME	10	291.174	29.117	8.918	<0.001
Residual	45	146.918	3.265
Total	71	1389.72	19.574
DMNT
Source of Variation	DF	SS	MS	F	P
TMT	2	32.973	16.487	1.709	0.235
PLANT(TMT)	9	86.834	9.648
TIME	5	591.976	118.395	22.442	<0.001
TMT x TIME	10	220.316	22.032	4.176	<0.001
Residual	45	237.406	5.276
Total	71	1169.51	16.472
Tridecatetraene
Source of Variation	DF	SS	MS	F	P
TMT	2	73.158	36.579	0.921	0.433
PLANT(TMT)	9	357.636	39.737
TIME	5	262.197	52.439	1.321	0.273
TMT x TIME	10	391.752	39.175	0.987	0.469
Residual	45	1786.77	39.706
Total	71	2871.51	40.444
(E)-b-caryophyllene
Source of Variation	DF	SS	MS	F	P
TMT	2	1.063	0.532	0.132	0.878
PLANT(TMT)	9	36.251	4.028
TIME	5	44.658	8.932	2.526	0.042
TMT x TIME	10	4.381	0.438	0.124	0.999
Residual	45	159.117	3.536
Total	71	245.47	3.457
(E)-a-bergamotene
Source of Variation	DF	SS	MS	F	P
TMT	2	103.356	51.678	1.864	0.21
PLANT(TMT)	9	249.484	27.72
TIME	5	473.514	94.703	5.246	<0.001
TMT x TIME	10	135.816	13.582	0.752	0.672
Residual	45	812.364	18.053
Total	71	1774.53	24.993
(E)-b-farnesene
Source of Variation	DF	SS	MS	F	P
TMT	2	281.981	140.99	0.314	0.738
PLANT(TMT)	9	4043.15	449.239
TIME	5	26603.3	5320.66	25.278	<0.001
TMT x TIME	10	375.633	37.563	0.178	0.997
Residual	45	9471.74	210.483
Total	71	40775.8	574.307
Figure S7
LINE 22
(Z)-3-hexenal
Source of Variation	DF	SS	MS	F	P
TMT	1	0.286	0.286	0.0294	0.869
PLANT(TMT)	6	58.223	9.704
TIME	5	3161.13	632.226	82.779	<0.001
TMT x TIME	5	13.603	2.721	0.356	0.874
Residual	30	229.125	7.637
Total	47	3462.37	73.667
(Z)-3-hexen-1-ol
Source of Variation	DF	SS	MS	F	P
TMT	1	202.332	202.332	26.684	0.002
PLANT(TMT)	6	45.494	7.582
TIME	5	5401.88	1080.38	140.461	<0.001
TMT x TIME	5	759.496	151.899	19.749	<0.001
Residual	30	230.749	7.692
Total	47	6639.95	141.276
(Z)-3 hexenyl acetate
Source of Variation	DF	SS	MS	F	P
TMT	1	28.712	28.712	30.16	0.002
PLANT(TMT)	6	5.712	0.952
TIME	5	117.918	23.584	24.874	<0.001
TMT x TIME	5	71.623	14.325	15.109	<0.001
Residual	30	28.443	0.948
Total	47	252.409	5.37
Linalool
Source of Variation	DF	SS	MS	F	P
TMT	1	1125.42	1125.42	19.767	0.004
PLANT(TMT)	6	341.613	56.936
TIME	5	3883.77	776.755	25.459	<0.001
TMT x TIME	5	2119.99	423.999	13.897	<0.001
Residual	30	915.313	30.51
Total	47	8386.12	178.428
DMNT
Source of Variation	DF	SS	MS	F	P
TMT	1	117.444	117.444	1.252	0.306
PLANT(TMT)	6	562.776	93.796
TIME	5	4898.73	979.746	45.743	<0.001
TMT x TIME	5	148.118	29.624	1.383	0.259
Residual	30	642.549	21.418
Total	47	6369.61	135.524
Tridecatetraene
Source of Variation	DF	SS	MS	F	P
TMT	1	4.847	4.847	4.613	0.075
PLANT(TMT)	6	6.305	1.051
TIME	5	33.298	6.66	8.334	<0.001
TMT x TIME	5	15.517	3.103	3.884	0.008
Residual	30	23.973	0.799
Total	47	83.941	1.786
(E)-b-caryophyllene
Source of Variation	DF	SS	MS	F	P
TMT	1	0.036	0.036	0.00996	0.924
PLANT(TMT)	6	21.679	3.613
TIME	5	26.153	5.231	3.433	0.014
TMT x TIME	5	1.432	0.286	0.188	0.965
Residual	30	45.711	1.524
Total	47	95.011	2.022
(E)-a-bergamotene
Source of Variation	DF	SS	MS	F	P
TMT	1	89.414	89.414	1.586	0.255
PLANT(TMT)	6	338.19	56.365
TIME	5	1580.26	316.052	15.989	<0.001
TMT x TIME	5	155.728	31.146	1.576	0.197
Residual	30	593.006	19.767
Total	47	2756.6	58.651
(E)-b-farnesene
Source of Variation	DF	SS	MS	F	P
TMT	1	382.908	382.908	1.75	0.234
PLANT(TMT)	6	1313.1	218.849
TIME	5	39167.3	7833.46	63.077	<0.001
TMT x TIME	5	1988.31	397.662	3.202	0.02
Residual	30	3725.65	124.188
Total	47	46577.3	991.006
Figure S8
LINE 32
(Z)-3-hexenal
Source of Variation	DF	SS	MS	F	P
TMT	1	312.97	312.97	9.272	0.019
PLANT(TMT)	7	236.277	33.754
TIME	5	9567.66	1913.53	58.069	<0.001
TMT x TIME	5	1975.39	395.079	11.989	<0.001
Residual	35	1153.35	32.953
Total	53	12419.5	234.331
(Z)-3-hexen-1-ol
Source of Variation	DF	SS	MS	F	P
TMT	1	46.548	46.548	2.806	0.138
PLANT(TMT)	7	116.124	16.589
TIME	5	3032.57	606.514	38.863	<0.001
TMT x TIME	5	264.054	52.811	3.384	0.013
Residual	35	546.221	15.606
Total	53	3845.79	72.562
(Z)-3 hexenyl acetate
Source of Variation	DF	SS	MS	F	P
TMT	1	2.409	2.409	0.774	0.408
PLANT(TMT)	7	21.771	3.11
TIME	5	135.677	27.135	11.545	<0.001
TMT x TIME	5	43.682	8.736	3.717	0.008
Residual	35	82.262	2.35
Total	53	273.185	5.154
Linalool
Source of Variation	DF	SS	MS	F	P
TMT	1	1431.38	1431.38	6.565	0.037
PLANT(TMT)	7	1526.3	218.043
TIME	5	11814.7	2362.94	22.874	<0.001
TMT x TIME	5	3525.15	705.03	6.825	<0.001
Residual	35	3615.56	103.302
Total	53	20821	392.849
DMNT
Source of Variation	DF	SS	MS	F	P
TMT	1	26359.6	26359.6	55.134	<0.001
PLANT(TMT)	7	3346.68	478.097
TIME	5	77865.3	15573.1	127.946	<0.001
TMT x TIME	5	52684.6	10536.9	86.57	<0.001
Residual	35	4260.04	121.716
Total	53	152048	2868.83
Tridecatetraene
Source of Variation	DF	SS	MS	F	P
TMT	1	1.127	1.127	1.215	0.307
PLANT(TMT)	7	6.492	0.927
TIME	5	55.345	11.069	10.492	<0.001
TMT x TIME	5	3.596	0.719	0.682	0.64
Residual	35	36.924	1.055
Total	53	101.054	1.907
(E)-b-caryophyllene
Source of Variation	DF	SS	MS	F	P
TMT	1	0.192	0.192	0.0751	0.792
PLANT(TMT)	7	17.882	2.555
TIME	5	10.208	2.042	1.701	0.16
TMT x TIME	5	3.657	0.731	0.609	0.693
Residual	35	42.007	1.2
Total	53	73.547	1.388
(E)-a-bergamotene
Source of Variation	DF	SS	MS	F	P
TMT	1	411.505	411.505	1.128	0.323
PLANT(TMT)	7	2553.26	364.751
TIME	5	31876.9	6375.38	30.872	<0.001
TMT x TIME	5	1586.44	317.288	1.536	0.204
Residual	35	7227.84	206.51
Total	53	43040.2	812.08
(E)-b-farnesene
Source of Variation	DF	SS	MS	F	P
TMT	1	411.505	411.505	1.128	0.323
PLANT(TMT)	7	2553.26	364.751
TIME	5	31876.9	6375.38	30.872	<0.001
TMT x TIME	5	1586.44	317.288	1.536	0.204
Residual	35	7227.84	206.51
Total	53	43040.2	812.08
Figure S9
(Z)-3 hexenyl acetate
Source of Variation	DF	SS	MS	F	P
TMT	1	1.715	1.715	1.184	0.338
Plant(TMT)	4	5.795	1.449
Time	4	195.64	48.91	33.761	<0.001
TMT x Time	4	6.862	1.715	1.184	0.355
Residual	16	23.18	1.449
Total	29	233.191	8.041
Linalool
Source of Variation	DF	SS	MS	F	P
TMT	1	453.66	453.66	0.514	0.513
Plant(TMT)	4	3533.05	883.261
Time	4	5163.37	1290.84	9.38	<0.001
TMT x Time	4	550.196	137.549	0.999	0.436
Residual	16	2201.91	137.62
Total	29	11902.2	410.42
DMNT
Source of Variation	DF	SS	MS	F	P
TMT	1	317.704	317.704	4.579	0.099
Plant(TMT)	4	277.555	69.389
Time	4	2971.84	742.961	39.076	<0.001
TMT x Time	4	448.017	112.004	5.891	0.004
Residual	16	304.211	19.013
Total	29	4319.33	148.942
(E)-a-bergamotene
Source of Variation	DF	SS	MS	F	P
TMT	1	90.269	90.269	0.986	0.377
Plant(TMT)	4	366.205	91.551
Time	4	1185.22	296.304	28.012	<0.001
TMT x Time	4	23.802	5.951	0.563	0.693
Residual	16	169.245	10.578
Total	29	1834.74	63.267
(E)-b-farnesene
Source of Variation	DF	SS	MS	F	P
TMT	1	276.891	276.891	0.817	0.417
Plant(TMT)	4	1356.14	339.034
Time	4	3202.15	800.537	19.775	<0.001
TMT x Time	4	71.866	17.966	0.444	0.775
Residual	16	647.709	40.482
Total	29	5554.75	191.543
Figure S10
LINE 22
(Z)-3-hexenal
Source of Variation	DF	SS	MS	F	P
TMT	1	125.361	125.361	3.339	0.105
PLANT(TMT)	8	300.319	37.54
TIME	5	2693.54	538.708	25.711	<0.001
TMT x TIME	5	396.485	79.297	3.785	0.007
Residual	40	838.103	20.953
Total	59	4353.81	73.793
(Z)-3-hexen-1-ol
Source of Variation	DF	SS	MS	F	P
TMT	1	118.106	118.106	6.769	0.032
PLANT(TMT)	8	139.588	17.449
TIME	5	1451.38	290.276	16.433	<0.001
TMT x TIME	5	548.407	109.681	6.209	<0.001
Residual	40	706.56	17.664
Total	59	2964.04	50.238
(Z)-3 hexenyl acetate
Source of Variation	DF	SS	MS	F	P
TMT	1	8.481	8.481	0.673	0.436
PLANT(TMT)	8	100.835	12.604
TIME	5	769.265	153.853	8.364	<0.001
TMT x TIME	5	40.677	8.135	0.442	0.816
Residual	40	735.796	18.395
Total	59	1655.06	28.052
Linalool
Source of Variation	DF	SS	MS	F	P
TMT	1	998.703	998.703	2.687	0.14
PLANT(TMT)	8	2973.42	371.677
TIME	5	11315	2263	5.901	<0.001
TMT x TIME	5	3495.4	699.081	1.823	0.13
Residual	40	15340.8	383.519
Total	59	34123.3	578.361
DMNT
Source of Variation	DF	SS	MS	F	P
TMT	1	464.073	464.073	1.652	0.235
PLANT(TMT)	8	2246.73	280.841
TIME	5	6657.04	1331.41	11.555	<0.001
TMT x TIME	5	283.294	56.659	0.492	0.78
Residual	40	4608.94	115.223
Total	59	14260.1	241.696
Tridecatetraene
Source of Variation	DF	SS	MS	F	P
TMT	1	36.076	36.076	8.819	0.018
PLANT(TMT)	8	32.726	4.091
TIME	5	36.341	7.268	2.768	0.031
TMT x TIME	5	36.341	7.268	2.768	0.031
Residual	40	105.048	2.626
Total	59	246.531	4.178
c
(E)-b-caryophyllene
Source of Variation	DF	SS	MS	F	P
TMT	1	36.076	36.076	8.819	0.018
PLANT(TMT)	8	32.726	4.091
TIME	5	36.341	7.268	2.768	0.031
TMT x TIME	5	36.341	7.268	2.768	0.031
Residual	40	105.048	2.626
Total	59	246.531	4.178	c
(E)-a-bergamotene
Source of Variation	DF	SS	MS	F	P
TMT	1	36.076	36.076	8.819	0.018
PLANT(TMT)	8	32.726	4.091
TIME	5	36.341	7.268	2.768	0.031
TMT x TIME	5	36.341	7.268	2.768	0.031
Residual	40	105.048	2.626
Total	59	246.531	4.178
(E)-b-farnesene
Source of Variation	DF	SS	MS	F	P
TMT	1	17919.1	17919.1	9.792	0.014
PLANT(TMT)	8	14640	1830
TIME	5	150897	30179.5	10.397	<0.001
TMT x TIME	5	27572.1	5514.43	1.9	0.116
Residual	40	116103	2902.58
Total	59	327132	5544.6
Figure S11
LINE 32
(Z)-3-hexenal
Source of Variation	DF	SS	MS	F	P
TMT	1	4.449	4.449	0.244	0.635
PLANT(TMT)	8	146.01	18.251
TIME	5	1115.9	223.181	10.921	<0.001
TMT x TIME	5	383.39	76.678	3.752	0.007
Residual	39	797.005	20.436
Total	58	2572.56	44.355
(Z)-3-hexen-1-ol
Source of Variation	DF	SS	MS	F	P
TMT	1	520.33	520.33	29.285	<0.001
PLANT(TMT)	8	142.098	17.762
TIME	5	2338.78	467.755	24.354	<0.001
TMT x TIME	5	2338.78	467.755	24.354	<0.001
Residual	39	749.065	19.207
Total	58	6677.69	115.133
(Z)-3 hexenyl acetate
Source of Variation	DF	SS	MS	F	P
TMT	1	84.731	84.731	11.419	0.01
PLANT(TMT)	8	59.355	7.419
TIME	5	689.451	137.89	18.121	<0.001
TMT x TIME	5	385.998	77.2	10.145	<0.001
Residual	39	296.774	7.61
Total	58	1652.17	28.486
Linalool
Source of Variation	DF	SS	MS	F	P
TMT	1	679.514	679.514	2.742	0.136
PLANT(TMT)	8	1984.59	248.073
TIME	5	7428.32	1485.66	8.216	<0.001
TMT x TIME	5	1012.75	202.549	1.12	0.366
Residual	39	7052.35	180.83
Total	58	18517	319.259
DMNT
Source of Variation	DF	SS	MS	F	P
TMT	1	1288.69	1288.69	7.89	0.023
PLANT(TMT)	8	1308.31	163.539
TIME	5	10520.6	2104.12	19.366	<0.001
TMT x TIME	5	928.822	185.764	1.71	0.155
Residual	39	4237.35	108.65
Total	58	18431.1	317.778
Tridecatetraene
Source of Variation	DF	SS	MS	F	P
TMT	1	4.079	4.079	1.174	0.31
PLANT(TMT)	8	27.871	3.484
TIME	5	5.295	1.059	0.975	0.445
TMT x TIME	5	5.295	1.059	0.975	0.445
Residual	39	42.359	1.086
Total	58	84.835	1.463
(E)-b-caryophyllene
Source of Variation	DF	SS	MS	F	P
TMT	1	0.11	0.11	0.00465	0.947
PLANT(TMT)	8	188.99	23.624
TIME	5	347.517	69.503	6.576	<0.001
TMT x TIME	5	4.819	0.964	0.0912	0.993
Residual	39	412.178	10.569
Total	58	961.041	16.57
(E)-a-bergamotene
Source of Variation	DF	SS	MS	F	P
TMT	1	8044.81	8044.81	10.069	0.013
PLANT(TMT)	8	6401.62	800.202
TIME	5	45571.2	9114.24	19.928	<0.001
TMT x TIME	5	9760.7	1952.14	4.268	0.003
Residual	39	17836.7	457.353
Total	58	88253.6	1521.61
(E)-b-farnesene
Source of Variation	DF	SS	MS	F	P
TMT	1	29019.8	29019.8	7.8	0.023
PLANT(TMT)	8	29822.3	3727.79
TIME	5	231690	46337.9	27.712	<0.001
TMT x TIME	5	44418.1	8883.63	5.313	<0.001
Residual	39	65213.6	1672.14
Total	58	407619	7027.91
